# Supplementary material for: Reasons for stopping Pressurized IntraPeritoneal Aerosol Chemotherapy (PIPAC): A retrospective study to improve future patient selection
Source: PLoS One. 2023 Nov 30;18(11):e0287785. doi: 10.1371/journal.pone.0287785 (PMC10688840; doi:10.1371/journal.pone.0287785)
Supplement: S1 Data — (XLSX) [file pone.0287785.s001.xlsx]

## Sheet: Feuil1
PATIENT INFORMATIONS											PAST SURGICAL HISTORY				TOTAL CHEMO avant d'arriver au PIPAC				IV CHEMOTHERAPY in addition to PIPAC
Num identification	age at first PIPAC	Sex (male = 1 ; female = 2)	BMI	ASA	Histology	localisation	Synchronous = 1 ; Metachronous = 2	RAS status (Wild = 0 ; muted = 1)(99999 = Not Documented)	Braf status (wild = 0 ; muted = 1)(99999 = Not Documented)		Previous laparotomy(No = 0 ; Yes = 1)	CRS alone/ resection of primary (No = 0 ; Yes = 1)	previous CRS and HIPEC (No = 0 ; Yes = 1)		≥ 3 lignes de chimio (non=0; oui=1)	Total n of cycle	>12 cycles		No = 0 ; yes = 1	Nr line CHEMO ( first =1, second line=2...)	Avastin (0 = No ; 1 = yes)		total number of PIPAC /patient	Type chemo. (Oxaliplatine = 1 ; Cisplat + Doxo = 2 ; Other=3 )	intervalle moyen entre 2 PIPAC	stop PIPAC pb acces cavity		Nomber of regions seen /13	presence intra abdo adhesion (No=0; yes=1)	PCI	ascite no=0; yes=1	volume of ascites (cc)	Cytology (Negative = 0 ; Positive = 1; NA = 99999)	PIPAC> 3 (0 = No ; 1 = yes)		N° PIPAC Stop	1= stop for CRS/HIPEC, 2= disease progression (TDM/ tumoral mmarker, 3=Patient's wish, 4= altered general condition without real progression, 5=dead; 6= Stop for PIPAC complication (bowel perforation...) 7= acces impo
1	67	2	25	2	ADK	Colon	1				0	0	0		0	20	1		1	3	0		4	1	53.6667	0		13	0	31	0	0	9999	1		4	3
2	72	1	20	2	ADK	Estomac	1				0	0	0		0	9	0		1		0		8	0	52.6667	0		13	0	17	1	lame	9999	1		8	1
3	63	1	21.15	2	ADK	Estomac	1				0	0	0		0	6	0		1	2	0		3	1	56.5	0		13	0	17	1	100	1	0		3	2
4	48	1	25.36	2	ADK	Inconnu	1				0	0	0		0	17	1		1	3	0		3	1	42	0		12	0	31	1	lame	0	0		3	3
5	64	1	21.63	2	ADK	Estomac	2				1	1	0		1	16	1		0		0		1	1	0	0		11	1	20	1	lame	1	0		1	1
6	63	1	27.8	3	Mesothéliome	Mesothéliome	1				0	0	0			10			1		0		14	0	733	0		13	0	30	1	3000	1	0		14	2
7	62	2	16.4	2	Mesothéliome	Mesothéliome	1				1	0	0			10			0		0		14	1	833	0		12	1	36	0	0	9999	0		14	3
8	64	2	24	2	ADK	Ovaire	2				1	1	1		1	15	1		0		0		3	1	42	0		8	1	5	0	0	9999	0		3	1
9	64	1	18	2	ADK	duodenum	1				1	1	0		1	10	0		1	1	0		2	1	47	0		10	1	11	1	lame	1	0		2	2
10	64	1	23.66	2	ADK à cellule en bague à chaton	Estomac	1				1	0	0		0	8	0		1	2	0		5	1	49	0		11	1	20	0	0	9999	1		5	4
11	64	2	26.81	2	ADK	Ovaire	2				1	1	0		1	15	1		1		0		1	1	0	0		10	1	26	1	1500	1	0		1	2
12	64	1	24.6	2	ADK à cellule en bague à chaton	Estomac	1				0	0	0		0	6	0		1	2	0		2	1	50	0		13	0	36	1	3500		0		2	2
13	64	1	30.39	2	ADK à cellule en bague à chaton	Estomac	1				0	0	0		0	6	0		1	2	0		8	1	52.5	0		13	0	24	0	0		1		8	2
14	64	2	28.73	2	ADK à cellule en bague à chaton	Estomac	1				0	0	0		0	6	0		1	2	0		3	1	45.5	0		13	0	39	1	8000	1	0		3	2
15	60	2	24.22	3	ADK	Pancreas	2				1	1	0		0	15	1		0		0		3	1	58.5	0		13	0	12	1	lame	0	0		3	2
16	57	2	26.23	2	Mesothéliome	Mesothéliome	1				0	0	0		0	8	0		0		0		7	1	51.3333	0		12	0	19	0	0	0	1		7	6
17	60	2	25.5	2	Mesothéliome	Mesothéliome	1				0	0	0						1	2	0		11	2	203	0		12	0	12	1	20	0	0			4
18	55	1	19.21	2	ADK	Estomac	1				0	0	0		0	12	1		1	2	0		1	1	49	0		13	0	29	1	lame	1	0		1	2
19	57	2	19.47	2	ADK à cellule en bague à chaton	Appendice	1				0	0	0		0	6	0		1	1	0		3	1	47	0		13	0	20	0	0	9999	0		3	1
20	80	1	30.79	2	ADK mucineux	Colon	1				0	0	0		1	33	1		1		0		2	1	54	0		13	0	27	1	lame	1	0		2	2
21	64	2	22.21	2	ADK	Ovaire	2				1	1	0		1	14	1		0		0		5	1	52.25	0		12	1	19	0	0	9999	1		5	2
22	63	1	27.73	2	ADK mucineux	Appendice	1				0	0	0		0	12	1		1	2	0		6	1	52.6	0		13	0	31	0	0	9999	1		6	2
23	78	1	21.88	2	ADK à cellule en bague à chaton	Estomac	1				0	0	0		0	20	1		1		0		4	1	56	0		13	0	11	1	lame	0	1		4	2
24	73	2	24.1	2	ADK	Ovaire	1				0	0	0		0	15	1		0		0		1	1	0	0		13	0	39	1	700	1	0		1	2
25	76	2	24.8	2	ADK	Pancreas	2				1	1	0		1	14	1		1	1	0		5	1	59.75	0		11	1	16	1	lame	9999	1		5	3
26	48	2	18.78	2	ADK	Colon	1				0	0	0		0	12	1		1	2	0		1	1	0	1		13	0	33	0	0	9999	0		1	7
27	39	2	22.65	2	ADK	Colon	2				0	1	0		1	24	1		1		0		2	1	48	0		13	0	19	1	100	0	0		2	2
28	45	2	18.56	2	ADK	Biliaire	1				1	0	0		1	24	1		1	2	0		2	1	42	0		8	1	12	1	100	0	0		2	2
29	29	2	22.31	2	ADK	Estomac	1				0	0	0		0	12	1		1	2	0		3	2	46	0		13	0	29	1	100	1	0		3	4
30	65	2	20.93	2	ADK	Biliaire	2				0	1	0		1	42	1		1	3	0		1	2	0	0		13	1	19	1	4000	1	1		1	4
31	90	1	27.7	3	Mesothéliome	Mesothéliome	1				0	0	0		0	0	0		0		0		1	2	0	0		13	0	39	1	4000	1	0		1	4
32	73	2	18.7	2	ADK	Pancreas	1				0	0	0		1	13	1		1	3	0		1	2	0	0		13	0	13	1	300	1	0		1	4
33	55	2	21.4	2		Estomac	1				0	0			1	9	0		1		0		2	2	-43210	0				6	0	0	99999			2	4
34	68	2	25	2		Estomac	1				0	0			0	15	1		1		0		1	2	-43255	1				9	0	0	99999			1	7
35	36	1	24.3	1		Estomac	1				0	0	1		1	17	1		1		0		3	2	-43167	0				4	0	0	99999			3	1
36	44	2	17.7	2		Estomac	2				0	1	1		1	31	1		1		0		1	2	-43298	0				12	0	0	99999			1	2
37	57	1	28	2		Estomac	1				0	0	1		0	7	0		1		0		1	2	-43189	0				16	1	150	1			1	2
38	69	2	23.9	2		Estomac	1				0	0	1		0	6	0		0		0		3	2	-42914	0				4	0	0	99999			3	1
39	55	1	21.7	2		Estomac	1				0	0	1		1	28	1		1		0		3	2	-43139	0				19	0	0	99999			3	2
40	37	2	25	2		Estomac	1				0	0	1		0		0		1		0		2	2	-43137	0				31	1	lame	1			2	2
41	50	2	17	2		Estomac	2				0	1	1		1	18	1		1		0		4	1	-42787	0				24	1	lame	99999			4	1
42	38	2	37.6	2		Estomac	1				0	0	1		1	15	1		0		0		2	1	-43276	0				14	1	lame	1			2	2
43	66	2	19	3		Estomac	2				0	0	1		0		1		1		0		3	2	-42724	0				7	0	0	0			3	3
44	40	2	23.4	2		Estomac	1				0	0	1		0	17	1		1		0		2	1	-42755	0				5	0	0	99999			2	4
45	66	2	22	2		Estomac	2				0	0	1		0	7	0		1		0		4	2	-43143	0				13	1	lame	0			4	4
46	58	2	23	2		Estomac	1				0	0	1		1	25	1		1		0		3	1	-42795	0				30	1	1800	1			3	2
47	48	2	23	2		Estomac	1				0	0	1		0	7	0		1		0		3	1	-42893	1				22	1	200	0			3	7
48	66	2	25	2		Estomac	1				0	0	1		0	4	0		1		0		1	2	-43255	0				9	0	0	0			1	6
49	53	1	25	2		Estomac	1				0	0	1		0	4	0		1		0		3	2	-43139	0				19	0	0	0			3	2
50	53	2	24	2		Estomac	1				0	0	1		0	15	1		1		0		2	2	-43210	0				6	0	0	0			2	6
51	65	2	22	2		Estomac	1				0	0	1		0	5	0		1		0		3	2	-43124	0				31	0	0	0			3	4
52	45	1	18	2		Estomac	1				1	0	1		0	6	0		0		0		1	2	-43376	0				30	1	5000	1			1	3
53	60	2	20.7	2		Estomac	2				0	1	1		0	19	1		1		0		7	2	-43080	0				27	1	400	0			7	2
54	71	2	22	2		Estomac	1				0	0	1		0	12	1		1		0		4	1	-43139	0				11	0	0	0			4	4
55	59	1	23	2		Estomac	2				0	1	1		0	16	1		1		0		3	2	-43287	0				14	1	200	0			3	3
56	51	2	30	3		Estomac	1				0	0	1		0	4	0		1		0		1	2	-43266	0				25	1	5000	0			1	6
57	56	1	27	2		Estomac	1				0	0	1		0	12	1		1		0		2	1	-42767	0				14	0	0	0			2	2
58	71	2	23.6	3		Estomac	2				0	1	1		0	12	1		1		0		2	2	-43210	1				15	0	0	0			2	7
59	36	2	21	2		Colon	1				0	0	0		0	6	0		1		0		4	2	-43138	0				16	0	0	99999			4	4
60	74	1	29.1	3		Colon	1				1	1	0		1	23	1		1		0		3	2	-43032	1				11	0	0	99999			3	7
61	71	2	16.3	2		Colon	1				0	0	0		0	13	1		1		0		3	1	-43271	0				21	1	lame	1			3	2
62	58	1	25	3		Colon	1				0	0	0		1	20	1		1		0		1	1	-42885	0				15	0	0	NA			1	6
63	29	1	27	2		Colon	1				0	0	0		0	6	0		1		0		3	1	-43056	0			1	15	1	lame	0			3	2
64	47	1	27.4	2		Colon	1				1	1	0		1	26	1		0		0		2	2	-42893	0				23	1	5200	0			2	6
65	67	2	25	2		Colon	1				0	0	0		0	11	0		1		0		4	2	-43272	0				31	0	0	0			4	4
66	73	1	33	2		Colon	2				0	0	0		1	25	1		0		0		1	1	-42853	0				12	1	200	0			1	6
67	62	1	26.4	2		Colon	1				1	1	0		0	12	0		1		0		1	2	-42941	0				38	1	500	0			1	2
68	67	2	15	2		Ovaire	1				1	1	0		1	17	1		0		0		1	2	-43393	0				9	1	1500	1			1	5
69	61	2	21	2		Ovaire	1				1	0	1		0	14	1		0		0		1	2	-43116	0				9	0	0	9999			1	6
70	46	1	23	2		Inconnu	1				0	0	0		0	7	0		1		0		3	1	-43168	0				32	1	200	1			3	6
71	42	2	20	2		Appendice	1				0	0	0		1	14	1		1		1		5	2	-43059	0				39	1	200	9999			5	2
72	75	1	23.5	3		Mesothéliome	1				1	0	1		0	1	0		0		0		1	2	-43056	1			1		1	lame	1			1	7
73	76	1	25.5	3		Mesothéliome	1				0	0	0		0	0	0		0		0		1	2	-42929	0				34	1	1600	1			1	4
74	74	1	26.5	3		Mesothéliome	1				0	0	0		0	0	0		0		0		2	2	-42991	0				28	1	4000	9999			2	1
75	62	1	30.1	2	ADK	Estomac	2				1	1	0		0	9	0		1	1	0		3	2	33	0		2020-12-15	13	0	39	1	6500	0		3	2
76	67	1	28.4	2	ADK	Biliaire	2				1	1	0		0	9	0		1	1	0		1	1	-44218	0		2021-01-22	11	1	33	1	200	1		1	3
77	64	1	28	3	ADK	Œsophage	2				0	1	0		1	22	1		1	1	0		3	1	34	0		2021-02-05	13	1	8	0	0	9999		3	1
78	68	1	21.8	1	Mesothéliome	Primitif péritonéal	1				0	0	0		0	0	0		0				1	2	-44260	0		2021-03-05	13	0	39	0	0	9999		1	5
79	67	2	25.6	1	ADK	Colon	1				0	0	0	1	0	9	0		1	1	0		1	1	-44267	0		2021-03-12	13	0	7	0	0	0		1	1
80	59	2	22	1	ADK	Colon	2				1	1	0		1	14	1		1	1	0		2	1	31.5	0		2021-03-26	13	0	12	1	250	9999		2	2
81	67	1	23.6	1	ADK	Colon	2				1	1	0		1	9999	1		1	1	0		6	1	50	0		2021-03-26	13	0	19	0	0	9999		9999	4
82	81	2	19.5	2	ADK mucineux	Colon	2				0	1	0		0	8	0		1	1	0		2	2	28	0		2021-04-02	13	0	35	1	10	1		2	2
83	26	1	20.2	1	ADK mucineux	Colon	2				1	1	0		1	9999	1		1	1	0		2	3	22.5	0		2021-04-20	8	1	18	0	0	9999		2	2
84	50	1	17.8	1	ADK mucineux	Estomac	1				0	0	0		0	1	0		1	1	0		3	2	31	0		2021-04-22	13	0	14	1	10	0		3	1
85	29	2	21	3	ADK	Estomac	1				0	0	0		0	4	0		1	2	0		3	2	30.6667	0		2021-05-11	9	1	20	1	60	1		3	2
86	68	1	27.2	3	ADK mucineux	Colon	1				0	0	0		0	22	1		1	2	0		3	2	35	0		2021-07-02	13	0	37	1	900	0		3	3
87	72	1	32	3	Mesothéliome	Primitif péritonéal	1				1	0	1		0	12	0		1	2	0		2	2	24	0		2021-07-20	13	0	39	1	10000	1		2	2
88	62	1	22.7	2	ADK mucineux	Appendice	1				1	1	1		1	31	1		1	3	1		1	2	-44483	1		2021-10-15	9999	1	9999	0	9999	9999		1	7
89	59	2	23.9	3	ADK mucineux	Colon	1				1	1	0		0	13	0		1	2	0		3	2	36.3333	0		2021-09-17	13	1	33	0	9999	9999		3	1
